# Supplementary material for: Molecular and Photosynthetic Performance in the Yellow Leaf Mutant of Torreya grandis According to Transcriptome Sequencing, Chlorophyll a Fluorescence, and Modulated 820 nm Reflection
Source: Cells. 2022 Jan 27;11(3):431. doi: 10.3390/cells11030431 (PMC8834079; doi:10.3390/cells11030431)
Supplement: Supplementary file 1 [file cells-11-00431-s001.zip]

Archive with 2 entries (2 files):
- Figures and Table s1-s4.pdf
- Table S5.xlsx
